# Supplementary material for: N2 as an Efficient IR Probe Molecule for the Investigation of Ceria-Containing Materials
Source: Molecules. 2024 Jul 30;29(15):3608. doi: 10.3390/molecules29153608 (PMC11314509; doi:10.3390/molecules29153608)
Supplement: Supplementary file 1 [file molecules-29-03608-s001.zip]

Archive with 1 entries (1 files):
- molecules-3111664-supplementary.pdf
